# Supplementary material for: Formulation Approaches for Optimizing Omeprazole Stability in Oral Liquid Dosage Forms
Source: Pharmaceutics. 2025 May 1;17(5):594. doi: 10.3390/pharmaceutics17050594 (PMC12115015; doi:10.3390/pharmaceutics17050594)
Supplement: Supplementary file 1 [file pharmaceutics-17-00594-s001.zip]

Archive with 1 entries (1 files):
- pharmaceutics-3606250-supplementary.pdf
